# Supplementary material for: Pigmentation and TYRP1 expression are mediated by zinc through the early secretory pathway-resident ZNT proteins
Source: Commun Biol. 2023 Apr 18;6:403. doi: 10.1038/s42003-023-04640-5 (PMC10113262; doi:10.1038/s42003-023-04640-5)
Supplement: Supplementary file 4 — Supplementary Data 1 [file 42003_2023_4640_MOESM4_ESM.xlsx]

## Sheet: Fig. 1d
	Melanin content
	Znt5+/-;Znt7-/-	Znt5-/-;Znt7-/-
Group 1	0.0215348	0.00875246
Group 2	0.020245	0.0109195
Group 3	0.0206881	0.0100311

## Sheet: Fig. 2b
	Melanin content
	WT	Z5Z7-DKO
ZNT7	-	-	+
Group 1	0.0276678	0.0143744	0.0236627
Group 2	0.0285788	0.016196	0.0266788
Group 3	0.0210081	0.0153105	0.0251817

## Sheet: Fig. 4d
	Melanin content
	WT	Z5Z7-DKO	TYRP1-KO
Group 1	0.0182277	0.0100406	0.00721571
Group 2	0.0178227	0.00997503	0.00724174
Group 3	0.0174945	0.00981015	0.00705727

## Sheet: Fig. 7b
	A505
	WT				ATP7A-KO
pcDNA3	+	-	-	-	+	-	-	-
TYR	-	+	-	-	-	+	-	-
TYRP1	-	-	+	-	-	-	+	-
TYRP2	-	-	-	+	-	-	-	+
Group 1	0.062333	0.223333	0.061333	0.062667	0.06	0.079667	0.064	0.067
Group 2	0.0596667	0.184333	0.058	0.0576667	0.0573333	0.0743333	0.0556667	0.056
Group 3	0.088	0.193	0.078	0.086	0.077	0.087	0.084	0.078

## Sheet: Fig. 7d
	A505
	WT				Z5Z7ATP7A-TKO
pcDNA3	+	-	-	-	+	-	-	-
TYR	-	+	-	-	-	+	-	-
TYRP1	-	-	+	-	-	-	+	-
TYRP2	-	-	-	+	-	-	-	+
Group 1	0.0623333	0.238	0.0593333	0.059	0.053	0.061	0.0536667	0.0533333
Group 2	0.0603333	0.266	0.057	0.056	0.0536667	0.0563333	0.064	0.0536667
Group 3	0.054	0.190667	0.053	0.0563333	0.0563333	0.0623333	0.052	0.0516667
